# Supplementary material for: Effects of fire disturbance on species and functional compositions vary with tree sizes in a tropical dry forest
Source: PeerJ. 2022 May 10;10:e13270. doi: 10.7717/peerj.13270 (PMC9104091; doi:10.7717/peerj.13270)
Supplement: Supplemental Information 2 — Abundance of all 49 tree species from five tree censuses (1994–2014) in 1,250 20 m × 20 m quadrats, as in Sp_ab.xlsx. Tree abundances of each of the four diameter size classes can be found in the following files: ab_size1.xlsx (dbh ≤ 5 cm), ab_size2.xlsx (dbh > 5 cm to ≤ 10 cm), ab_size3.xlsx (dbh > 10 cm to ≤ 20 cm), and ab_size4.xlsx (dbh > 20 cm). Functional trait data, which is species mean traits of each tree species, is shown in Sp_meantrait.xlsx. Mean functional traits of each tree species of each diameter size class are in trait_size.xlsx. [file peerj-10-13270-s002.zip › Sp_ab.xlsx]

## Sheet: abundance
Year	Species	quad_1	quad_2	quad_3	quad_4	quad_5	quad_6	quad_7	quad_8	quad_9	quad_10	quad_11	quad_12	quad_13	quad_14	quad_15	quad_16	quad_17	quad_18	quad_19	quad_20	quad_21	quad_22	quad_23	quad_24	quad_25	quad_26	quad_27	quad_28	quad_29	quad_30	quad_31	quad_32	quad_33	quad_34	quad_35	quad_36	quad_37	quad_38	quad_39	quad_40	quad_41	quad_42	quad_43	quad_44	quad_45	quad_46	quad_47	quad_48
1994	ACEROB	0	0	0	0	0	0	0	0	0	0	0	0	0	0	0	0	0	0	1	0	0	0	0	0	0	0	0	0	0	0	0	0	0	0	0	0	0	0	0	0	0	0	2	0	1	1	0	0
1994	ACROPE	0	0	0	0	0	0	0	0	0	0	0	0	0	0	0	0	0	0	0	0	0	0	0	0	0	0	0	0	0	0	0	0	0	0	0	0	0	0	0	0	0	0	0	0	0	0	0	0
1994	AGLALA	0	0	0	0	0	0	0	0	0	0	0	0	0	0	0	0	0	0	0	0	0	0	0	0	0	0	0	0	0	0	0	0	0	0	0	0	0	0	0	0	0	0	0	0	0	0	0	0
1994	AGLASP	0	0	0	0	0	0	0	0	0	0	0	0	0	0	0	0	0	0	0	0	0	0	0	0	0	0	0	0	0	0	0	0	0	0	0	0	0	0	0	0	0	0	0	0	0	0	1	0
1994	ALPHVE	0	0	0	0	0	0	0	0	1	0	5	0	1	2	0	0	0	0	0	1	2	2	0	1	0	0	0	0	0	0	0	0	0	0	0	0	0	1	1	1	1	0	0	1	0	3	0	3
1994	APHAPO	0	0	1	0	1	0	0	0	0	0	0	0	0	0	0	0	0	0	0	1	0	0	1	0	0	0	0	0	0	0	1	0	0	0	0	1	0	0	0	0	0	1	0	2	0	1	0	0
1994	BACCRA	0	0	0	0	1	0	0	0	0	0	0	0	0	3	0	1	8	1	0	0	0	0	0	1	0	0	0	0	0	0	0	0	1	1	0	0	0	0	0	0	1	2	1	0	0	1	0	1
1994	CASSFI	0	0	0	0	0	0	0	0	0	0	0	0	0	0	0	1	0	0	0	0	0	0	0	0	0	0	0	1	0	2	0	0	0	0	0	0	0	0	0	0	0	0	0	0	0	0	0	0
1994	CHAMMA	0	0	0	0	0	0	0	0	0	0	0	0	0	0	0	0	0	0	0	0	0	0	0	1	0	0	0	0	0	0	0	0	0	0	0	0	0	0	0	0	0	0	0	0	0	0	0	0
1994	CROTRO	8	6	9	3	18	24	18	11	2	4	2	3	4	6	21	32	38	7	6	1	6	1	1	0	1	77	32	5	13	7	1	20	9	12	17	18	44	8	8	27	11	14	0	4	1	0	0	0
1994	CYATMA	0	0	0	0	0	0	0	0	0	0	0	0	0	0	0	0	0	0	0	1	4	1	0	3	0	0	0	0	0	0	0	0	0	0	0	0	0	0	0	0	0	0	0	0	2	4	2	0
1994	DALBCA	0	0	0	0	0	1	0	0	0	0	0	0	0	0	0	0	0	1	0	0	0	0	0	0	0	0	0	0	0	0	0	0	0	0	0	0	0	0	0	0	0	0	0	0	0	0	0	0
1994	DALBCO	0	0	0	0	0	0	0	1	1	0	0	0	0	0	0	0	0	1	0	0	0	0	0	0	0	0	0	0	0	0	1	0	0	0	0	0	1	0	1	0	0	0	0	0	0	0	0	0
1994	DIOSFE	0	3	0	1	0	0	0	0	1	0	0	3	2	0	0	0	0	0	0	0	0	0	0	0	0	0	0	0	0	0	3	0	3	0	1	1	0	0	1	0	1	0	0	0	1	2	1	0
1994	DIOSVA	0	1	3	1	0	0	0	0	0	0	1	0	2	1	0	0	0	0	0	1	2	1	1	0	0	0	2	0	0	1	0	0	0	1	0	1	0	3	1	0	1	0	0	0	0	0	1	0
1994	DIOSWI	0	2	0	0	0	0	0	0	1	0	1	2	2	1	1	1	1	5	2	1	2	4	2	0	0	0	1	0	0	0	0	0	0	1	2	0	1	0	1	3	2	1	0	1	0	2	0	0
1994	DRYPHO	0	0	0	0	0	0	0	0	0	0	0	0	0	0	0	0	0	0	0	2	0	1	1	0	0	0	0	0	0	0	0	0	0	0	0	0	0	0	0	0	0	0	0	0	0	0	2	0
1994	DYSOGR	0	0	0	0	0	0	0	0	0	0	0	0	0	0	0	0	0	0	0	0	0	0	0	0	0	0	0	0	0	0	0	0	0	0	0	0	0	0	0	0	0	0	1	0	0	0	0	0
1994	FERNAD	0	0	1	1	0	0	0	0	0	0	0	0	0	0	0	0	0	0	0	0	0	0	2	1	0	0	4	1	0	0	1	0	0	0	0	0	0	0	0	0	0	0	0	2	0	0	0	0
1994	GARCSP	0	0	0	0	0	0	0	0	1	0	1	0	1	2	0	0	0	0	0	1	0	1	3	2	3	0	0	0	0	0	0	0	0	0	0	1	0	2	1	0	1	0	1	0	1	3	0	1
1994	GARUPI	0	0	0	0	0	0	0	1	0	0	0	0	1	1	3	4	0	1	0	0	0	0	0	0	0	0	0	0	0	0	0	0	1	0	0	1	2	0	0	0	0	0	0	0	0	0	0	0
1994	GLUTOB	0	1	0	0	0	0	0	0	0	0	0	0	0	0	0	0	0	1	0	1	1	0	0	0	0	0	0	0	0	0	0	0	0	0	0	0	0	0	1	1	0	0	1	2	0	1	1	1
1994	HARPCU	0	0	0	0	0	0	0	0	1	0	0	0	0	0	0	0	0	0	0	0	0	1	0	0	1	0	0	0	0	0	0	0	0	0	0	0	0	0	0	0	0	0	0	0	0	0	0	0
1994	IRVIMA	0	0	0	0	0	0	0	0	0	1	0	0	0	0	0	0	0	0	0	0	1	0	0	0	1	0	0	0	0	0	0	0	1	0	0	0	0	0	0	0	0	0	0	0	1	0	0	0
1994	KNEMGL	0	0	0	0	0	0	0	0	0	0	0	0	0	0	0	0	0	0	2	0	0	1	0	0	0	0	0	0	0	0	0	0	0	0	0	0	0	0	0	0	0	0	0	0	0	1	0	0
1994	LAGEBA	0	0	0	0	0	0	1	0	0	1	0	0	0	0	0	0	0	0	0	0	0	0	0	0	0	0	0	0	1	0	0	0	1	0	0	0	0	0	0	0	0	0	0	1	0	0	0	0
1994	LAGETO	0	0	1	2	2	0	1	2	0	1	1	5	3	2	0	1	1	2	0	3	1	0	1	0	1	7	3	0	3	2	0	0	0	1	2	3	2	2	3	0	0	1	1	1	0	1	1	3
1994	LEPIRU	1	0	0	0	0	0	0	0	0	0	0	0	2	0	0	0	0	1	2	1	0	0	0	0	1	0	0	0	0	0	0	0	0	0	0	3	1	3	3	1	3	0	0	0	0	0	0	0
1994	LITHTH	0	0	0	0	0	0	0	0	0	0	0	0	0	0	0	0	0	1	0	0	0	0	0	0	0	0	0	0	0	0	0	0	0	0	0	0	0	0	0	0	0	0	0	0	0	0	0	0
1994	MALLPH	0	0	0	1	0	0	0	0	1	2	1	1	2	1	0	0	0	2	1	0	0	2	1	0	1	0	0	0	0	0	0	0	0	0	0	2	1	1	1	2	0	1	0	0	2	0	0	0
1994	MANGQU	0	0	0	0	0	0	0	0	0	0	0	0	0	0	0	0	0	1	0	0	1	0	0	0	0	0	0	0	0	0	0	0	0	0	1	0	0	0	0	0	0	0	1	0	0	0	0	0
1994	MEMEOV	0	0	0	0	0	0	0	0	0	0	0	0	0	0	0	0	0	2	0	0	0	0	0	0	0	0	0	0	0	0	0	0	0	0	0	0	0	0	0	0	0	0	0	0	0	0	0	0
1994	MICRPA	0	0	0	0	0	0	0	0	0	0	0	0	0	0	0	0	0	0	0	0	1	0	2	0	3	0	0	1	1	0	0	0	0	0	1	1	1	0	0	0	0	0	0	0	0	0	0	0
1994	MITRTH	0	1	2	0	0	0	0	0	3	0	2	1	6	2	2	1	2	1	3	3	8	9	1	0	3	1	0	0	0	0	2	0	0	0	0	3	1	3	0	1	1	1	8	4	4	9	10	4
1994	NEOLOB	0	0	0	0	0	0	0	0	0	0	0	0	0	1	0	1	1	3	2	4	1	0	0	4	1	0	0	0	0	0	0	0	0	0	0	0	0	1	1	0	0	1	0	1	0	1	0	0
1994	PHOEPA	0	2	1	0	0	5	0	0	2	0	0	0	0	1	0	2	3	6	5	8	1	3	3	1	3	0	0	0	0	2	1	6	5	1	2	1	2	0	0	1	0	1	4	9	3	1	1	1
1994	PICRJA	0	0	0	0	0	0	0	0	0	0	0	0	0	0	0	0	0	0	0	0	0	0	0	0	0	0	0	0	0	0	0	0	0	0	0	0	0	0	0	0	0	0	0	0	0	0	0	0
1994	POLYVI	3	12	10	6	5	9	3	5	11	1	0	7	15	12	9	9	3	6	1	13	11	13	11	10	7	1	3	1	3	1	6	8	5	4	6	0	2	4	10	12	9	14	5	6	5	19	8	12
1994	PRUNAR	0	0	0	0	0	0	0	0	0	0	0	0	0	0	0	0	0	0	0	0	0	0	0	1	1	0	0	0	0	0	0	0	0	0	0	0	0	0	0	0	0	0	0	1	0	0	0	0
1994	PTERGR	1	1	0	0	0	0	0	0	0	1	5	2	1	1	1	1	2	0	2	1	0	1	0	2	0	2	1	1	0	0	1	0	0	0	0	3	4	0	1	1	0	2	0	0	0	1	0	0
1994	RADEIG	1	0	0	0	1	0	0	0	0	0	0	0	0	0	0	0	0	0	0	0	0	0	0	0	0	0	0	0	3	1	0	0	0	0	3	0	0	0	0	0	0	0	0	0	0	0	0	0
1994	SACCLI	1	0	0	0	1	1	1	0	1	1	0	0	1	2	1	1	1	0	1	4	6	8	5	1	2	0	0	0	0	1	1	0	0	1	0	0	1	0	1	0	1	4	4	0	1	3	8	2
1994	SEMEAL	0	0	0	0	0	0	0	0	0	0	1	0	0	0	0	0	1	1	1	0	0	0	0	0	1	0	0	0	0	0	0	0	0	0	0	0	0	0	0	0	0	1	0	1	0	0	0	0
1994	SYZYCU	0	2	1	0	0	0	0	0	0	0	0	0	0	0	0	0	0	0	0	0	0	0	0	0	0	0	0	0	0	0	0	0	0	0	0	0	0	0	1	0	0	0	0	0	0	0	0	0
1994	SYZYME	0	0	0	0	0	0	0	0	0	0	0	0	0	0	0	0	0	0	0	0	0	0	0	0	0	0	0	0	0	0	0	0	0	0	0	0	0	0	0	0	0	0	0	0	0	0	0	0
1994	SYZYSY	0	0	0	0	0	0	0	0	0	0	0	0	0	0	0	0	0	1	0	1	0	0	1	0	0	0	0	0	0	0	0	0	0	0	0	0	0	0	0	0	1	0	1	0	0	0	0	0
1994	VITEPE	0	0	0	0	0	0	1	0	0	0	0	0	0	0	1	1	0	0	0	0	0	0	1	0	0	1	0	0	0	1	0	0	0	1	0	0	0	0	0	0	0	0	0	0	0	0	0	0
1994	XANTFL	0	0	0	0	0	0	0	0	0	0	0	0	0	0	0	0	0	0	0	0	0	0	2	0	1	0	0	0	0	0	0	0	0	0	0	0	0	0	0	0	0	0	0	0	0	1	0	1
1994	XYLOLO	0	0	0	0	0	0	0	0	0	0	0	1	1	0	0	0	0	0	1	1	0	0	0	0	0	1	0	0	0	0	0	1	0	0	0	0	0	0	1	0	0	0	1	0	0	0	0	0
1999	ACEROB	0	0	0	0	0	0	0	0	0	0	0	0	0	0	0	0	0	0	1	0	0	0	0	0	0	0	0	0	0	0	0	0	0	0	0	0	0	0	0	0	0	0	0	0	0	1	0	0
1999	ACROPE	0	0	0	0	0	0	0	0	0	0	0	0	0	0	0	0	0	0	0	0	0	0	0	0	0	0	0	0	0	0	0	0	0	0	0	0	0	0	0	0	0	0	0	0	0	0	0	0
1999	AGLALA	0	0	0	0	0	0	0	0	0	0	0	0	0	0	0	0	0	0	0	0	0	0	0	0	0	0	0	0	0	0	0	0	0	0	1	0	0	0	0	0	0	0	0	0	0	0	0	0
1999	AGLASP	0	0	0	0	0	0	0	0	0	0	0	0	0	0	0	0	0	0	0	0	0	0	0	0	0	0	0	0	0	0	0	0	0	0	0	0	0	0	0	0	0	0	0	0	0	0	0	0
1999	ALPHVE	0	0	0	0	0	0	0	0	1	0	5	0	1	2	0	0	0	0	0	0	3	2	0	1	0	0	0	0	0	0	0	0	1	0	0	0	0	1	2	1	1	0	0	1	0	3	0	3
1999	APHAPO	0	0	0	0	1	0	0	0	0	0	0	0	0	0	0	0	0	0	0	0	0	0	1	0	0	0	0	0	0	0	1	0	0	0	0	1	0	0	0	0	0	1	0	2	0	0	0	0
1999	BACCRA	0	0	0	0	0	0	0	0	0	0	0	0	0	2	0	1	7	1	0	0	0	0	0	1	0	0	0	0	0	0	0	0	0	1	0	0	0	0	0	0	0	1	1	0	0	0	0	0
1999	CASSFI	0	0	0	0	0	0	0	0	0	1	0	0	0	0	0	1	0	0	0	0	0	0	0	0	0	0	0	1	0	2	0	0	1	0	0	0	1	0	0	0	0	0	0	0	0	0	0	0
1999	CHAMMA	0	0	0	0	0	0	0	0	0	0	0	0	0	0	0	0	0	0	0	0	0	0	0	1	0	0	0	0	0	0	0	0	0	0	0	0	0	0	0	0	0	0	0	0	0	0	0	0
1999	CROTRO	13	15	20	8	21	39	36	31	18	5	1	2	4	15	23	30	45	9	5	1	7	4	2	0	1	61	24	12	27	40	2	18	13	11	21	21	44	11	5	21	8	26	0	1	7	1	1	1
1999	CYATMA	0	0	0	0	0	0	0	0	0	0	0	0	0	0	0	0	0	0	0	0	4	1	0	2	0	0	0	0	0	0	0	0	0	0	0	0	0	0	0	0	0	0	0	0	0	2	2	0
1999	DALBCA	0	0	0	0	0	2	0	0	1	0	0	0	0	0	0	0	0	0	0	0	0	0	0	0	0	0	0	0	0	0	0	0	0	0	0	0	0	0	0	0	0	1	0	0	0	0	0	0
1999	DALBCO	0	0	0	0	0	0	0	1	2	0	0	0	0	0	0	1	0	1	0	0	0	0	0	0	0	0	0	0	0	0	2	0	0	0	0	0	2	0	1	0	0	0	0	0	0	0	0	0
1999	DIOSFE	0	2	0	0	0	0	0	0	0	0	0	1	2	0	0	0	0	0	0	0	0	0	0	0	0	0	0	0	0	0	3	0	2	0	1	0	0	0	0	0	1	0	0	0	0	1	1	0
1999	DIOSVA	0	1	3	2	0	0	0	0	0	0	0	0	2	0	0	0	0	0	0	0	2	1	1	0	0	0	1	0	0	1	0	0	0	0	0	0	0	3	1	0	1	0	0	0	0	0	1	0
1999	DIOSWI	0	2	0	0	0	0	0	0	0	0	0	1	2	1	1	1	0	5	2	1	2	4	2	0	0	0	1	0	0	0	0	0	0	0	2	1	0	0	0	1	2	0	0	1	0	2	0	0
1999	DRYPHO	0	0	0	0	0	0	0	0	0	0	0	0	0	0	0	0	0	0	0	2	0	1	1	0	0	0	0	0	0	0	0	0	0	0	0	0	0	0	0	0	0	0	0	0	0	0	1	0
1999	DYSOGR	0	0	0	0	0	0	0	0	0	0	0	0	0	0	0	0	0	0	0	0	0	0	0	0	0	0	0	0	0	0	0	0	0	0	0	0	0	0	0	0	0	0	0	0	0	0	0	0
1999	FERNAD	0	0	1	4	0	0	0	0	0	1	0	0	0	0	0	0	0	0	0	0	0	0	1	1	0	0	4	1	0	0	1	0	0	0	0	0	0	0	0	0	0	0	0	2	0	0	0	0
1999	GARCSP	0	0	0	0	0	0	0	0	1	0	1	0	0	2	0	0	0	0	0	1	0	1	3	2	3	0	0	0	0	0	0	0	0	0	0	0	0	1	0	0	1	0	1	0	0	2	0	1
1999	GARUPI	0	0	0	0	0	0	0	1	0	0	0	0	1	1	0	4	0	0	0	0	0	0	0	0	0	0	0	0	0	0	0	0	1	0	0	1	2	0	0	0	0	0	0	0	0	0	0	0
1999	GLUTOB	0	0	0	0	0	0	0	0	0	0	0	0	0	0	0	0	0	1	0	0	0	0	0	0	0	0	0	0	0	0	0	0	0	0	0	0	0	0	1	1	0	0	1	1	0	0	1	1
1999	HARPCU	0	0	0	0	0	0	0	0	0	0	0	0	0	0	0	0	0	0	0	0	0	1	0	0	1	0	0	0	0	0	0	0	0	0	0	0	0	0	0	0	0	0	0	0	0	0	0	0
1999	IRVIMA	0	0	0	0	0	0	0	0	0	1	0	0	0	0	0	0	0	0	0	0	1	0	0	0	1	0	0	0	0	0	0	0	1	0	0	0	0	0	0	0	0	0	0	0	1	0	0	0
1999	KNEMGL	0	0	0	0	0	0	0	0	0	0	0	0	0	0	0	0	0	0	0	0	0	1	0	0	0	0	0	0	0	0	0	0	0	0	0	0	0	0	0	0	0	0	0	0	0	0	0	0
1999	LAGEBA	0	1	0	0	0	0	1	0	0	0	0	0	0	0	0	0	0	0	0	0	0	0	0	0	0	0	0	0	0	0	0	0	1	0	0	0	0	0	0	0	0	0	0	1	0	0	0	0
1999	LAGETO	1	0	1	3	3	0	0	2	0	4	1	3	3	3	1	1	0	1	0	1	1	0	1	0	1	5	2	0	6	5	0	1	0	3	2	2	1	3	2	0	1	1	1	0	0	1	1	3
1999	LEPIRU	0	0	1	0	0	0	0	0	0	0	0	0	2	1	0	0	0	1	0	1	0	0	0	0	1	0	0	0	0	0	0	0	0	0	0	3	0	2	3	0	3	0	0	0	0	0	0	0
1999	LITHTH	0	0	0	0	0	0	0	0	0	0	0	0	0	0	0	0	0	1	0	0	0	0	0	0	0	0	0	0	0	0	0	0	0	0	0	0	0	0	0	0	0	0	0	0	0	0	0	0
1999	MALLPH	0	0	0	1	0	0	0	0	1	1	1	1	2	1	0	0	0	1	0	0	0	1	1	0	1	0	0	0	0	0	0	0	1	0	0	0	2	1	0	2	0	1	0	0	0	0	0	0
1999	MANGQU	0	0	0	0	0	0	0	0	0	0	0	0	0	0	0	0	0	1	0	0	1	0	0	0	0	0	0	0	0	0	0	0	0	0	1	0	0	0	0	0	0	0	1	0	0	0	0	0
1999	MEMEOV	0	0	0	0	0	0	0	0	0	0	0	0	0	0	0	0	0	2	0	0	0	0	0	0	0	0	0	0	0	0	0	0	0	0	0	0	0	0	0	0	0	0	0	0	0	0	0	0
1999	MICRPA	0	0	0	0	0	0	0	0	0	0	0	0	0	0	0	0	0	0	0	0	0	0	2	0	2	0	0	2	0	0	0	0	0	0	1	0	0	0	0	0	0	0	0	0	0	0	0	0
1999	MITRTH	0	1	2	0	0	0	0	0	3	0	1	1	1	1	0	0	2	1	3	1	4	6	1	0	3	0	0	0	0	0	2	0	0	0	0	1	0	2	0	1	1	1	6	4	1	5	9	4
1999	NEOLOB	0	0	0	0	0	0	0	0	0	0	0	0	0	0	0	0	1	3	2	4	0	0	0	3	1	0	0	0	0	0	0	0	0	0	0	0	0	1	0	0	0	1	0	1	0	0	0	0
1999	PHOEPA	0	2	1	0	0	5	0	0	2	0	0	0	0	1	0	2	3	3	3	3	1	1	3	0	3	0	0	0	0	2	2	7	6	1	2	1	0	0	0	0	0	1	3	6	1	0	1	1
1999	PICRJA	0	0	0	0	0	0	0	0	0	0	0	0	0	0	0	0	0	0	0	0	0	0	0	0	0	0	0	0	0	0	0	0	0	0	0	0	0	0	0	0	0	0	0	0	0	0	0	0
1999	POLYVI	2	11	6	5	4	8	2	1	6	2	0	6	13	10	7	7	2	6	1	10	9	11	9	8	6	0	3	0	2	1	5	8	4	2	5	0	1	2	7	9	8	10	5	4	2	12	7	5
1999	PRUNAR	0	0	0	0	0	0	0	0	0	0	0	0	0	0	0	0	0	0	0	0	0	0	0	1	1	0	0	0	0	0	0	0	0	0	0	0	0	0	0	0	0	0	0	1	0	0	0	0
1999	PTERGR	4	2	1	0	0	0	0	1	1	4	7	1	1	2	2	1	0	0	1	1	0	0	0	2	0	1	1	0	0	0	1	0	0	0	0	2	7	3	0	1	0	2	0	0	0	1	0	0
1999	RADEIG	2	0	0	2	1	0	0	0	0	0	0	0	0	0	0	0	0	0	0	0	0	0	0	0	0	0	0	0	1	2	0	0	0	0	2	0	0	0	0	0	0	0	0	0	0	0	0	0
1999	SACCLI	1	0	0	0	1	0	1	0	1	1	0	0	0	2	0	1	1	0	1	1	5	6	3	1	2	0	0	0	0	1	1	0	0	1	0	0	1	0	1	0	1	4	4	0	1	3	7	2
1999	SEMEAL	0	0	0	0	0	0	0	0	0	0	1	0	0	0	0	0	1	1	1	0	0	0	0	0	1	0	0	0	0	0	0	0	0	0	0	0	0	0	0	0	0	1	0	1	0	0	0	0
1999	SYZYCU	1	1	1	0	0	0	0	0	0	0	0	0	0	0	0	0	0	0	0	0	0	0	0	0	0	0	0	0	0	0	0	0	0	0	0	0	0	0	1	0	0	0	0	0	0	0	0	0
1999	SYZYME	0	0	0	0	0	0	0	0	0	0	0	0	0	0	0	0	0	0	0	0	0	0	0	0	0	0	0	0	0	0	0	0	0	0	0	0	0	0	0	0	0	0	0	0	0	0	0	0
1999	SYZYSY	0	0	0	0	0	0	0	0	0	0	0	0	0	0	0	0	0	0	0	1	0	0	1	0	0	0	0	0	0	0	0	0	0	0	0	0	0	0	0	0	0	0	1	0	0	0	0	0
1999	VITEPE	0	0	0	0	0	0	0	0	0	0	0	0	0	1	1	1	0	0	0	0	0	0	1	0	0	1	0	0	0	1	0	0	0	1	0	0	0	0	0	0	0	0	0	0	0	0	0	0
1999	XANTFL	0	0	0	0	0	0	0	0	0	0	0	0	0	0	0	0	0	0	0	0	0	0	1	0	1	0	0	0	0	0	0	0	0	0	0	0	0	0	0	0	0	0	0	0	0	1	0	1
1999	XYLOLO	0	0	0	0	0	0	0	0	0	0	0	1	1	0	0	0	0	0	1	0	0	0	0	0	0	0	0	0	0	0	0	1	0	0	0	0	0	0	0	0	0	0	1	0	0	0	0	0
2004	ACEROB	0	0	0	0	0	0	0	0	0	0	0	0	0	0	0	0	0	0	1	0	0	0	0	0	0	0	0	0	0	0	0	0	0	0	0	0	0	0	0	0	0	0	0	0	0	1	0	0
2004	ACROPE	0	0	0	0	0	0	0	0	0	0	0	0	0	0	0	0	0	0	0	0	0	0	0	0	0	0	0	0	0	0	0	0	0	0	0	0	0	0	0	0	0	0	0	0	0	0	0	0
2004	AGLALA	0	0	0	0	0	0	0	0	0	0	0	0	0	0	0	0	0	0	0	0	0	0	0	0	0	0	0	0	0	0	0	0	0	0	0	0	0	0	0	1	0	0	0	0	0	0	0	0
2004	AGLASP	0	0	0	0	0	0	0	0	0	0	0	0	0	0	0	0	0	0	0	0	0	0	0	0	0	0	0	0	0	0	0	0	0	0	0	0	0	0	0	0	0	0	0	0	0	0	0	0
2004	ALPHVE	1	0	0	1	0	1	1	0	2	1	5	0	2	1	0	0	0	0	0	0	2	1	0	1	0	1	0	1	0	0	0	0	1	1	0	0	0	1	1	1	1	0	0	1	1	3	2	3
2004	APHAPO	0	0	0	0	1	0	0	0	0	0	0	1	0	0	0	0	0	0	0	0	0	1	1	0	0	0	0	0	0	0	2	0	0	1	0	1	0	0	0	0	0	1	0	1	0	0	0	0
2004	BACCRA	0	0	0	0	0	0	0	0	0	0	0	0	0	2	0	1	7	1	0	0	0	0	0	1	0	0	0	0	0	0	0	0	0	1	0	0	0	0	0	0	0	1	1	0	0	0	0	0
2004	CASSFI	0	0	1	0	0	1	0	0	0	1	0	0	0	0	0	1	0	0	0	0	0	0	0	0	0	0	0	1	0	2	0	1	2	0	0	0	1	0	0	0	0	0	0	0	1	1	0	0
2004	CHAMMA	0	0	0	0	0	0	0	0	0	0	0	0	0	0	0	0	0	0	0	0	0	0	0	0	0	0	0	0	0	0	0	0	0	0	0	0	0	0	0	0	0	0	0	0	0	0	0	0
2004	CROTRO	25	32	34	11	49	95	99	70	25	14	2	12	4	38	46	61	113	21	9	26	16	16	4	5	5	66	33	48	52	64	23	24	56	28	60	40	68	9	18	58	15	61	7	19	45	16	5	6
2004	CYATMA	0	0	0	0	0	0	0	0	0	0	0	0	0	0	0	0	0	0	0	0	3	1	0	1	0	0	0	0	0	0	0	0	0	0	0	0	0	0	0	0	0	0	0	0	0	1	1	0
2004	DALBCA	0	0	0	0	0	2	0	0	1	0	0	0	0	0	0	0	0	0	0	0	1	0	0	0	0	0	0	0	0	0	0	0	0	0	0	0	0	0	0	0	0	1	0	0	0	0	0	0
2004	DALBCO	0	0	0	0	0	0	0	1	2	0	0	0	0	0	0	1	0	2	0	0	0	0	0	0	0	0	0	0	0	0	2	0	0	0	0	1	2	0	1	0	0	1	0	0	0	0	0	0
2004	DIOSFE	0	3	0	0	0	0	0	0	0	0	0	1	2	0	0	0	0	0	0	0	0	0	0	0	0	0	0	0	0	0	3	0	4	0	1	0	0	0	0	0	1	0	0	0	0	1	1	0
2004	DIOSVA	0	1	2	1	0	0	0	0	0	0	0	0	2	0	0	0	0	0	0	0	2	1	1	0	0	0	1	0	0	1	0	0	0	0	0	0	0	3	1	0	1	0	0	0	0	0	1	0
2004	DIOSWI	0	2	0	0	0	0	0	0	0	0	0	0	2	2	1	1	0	5	2	0	2	4	2	0	0	0	1	0	0	0	0	0	0	0	2	0	0	0	0	1	1	0	0	1	0	2	0	0
2004	DRYPHO	0	0	0	0	0	0	0	0	0	0	0	0	0	0	0	0	0	0	0	2	0	1	1	0	0	0	0	0	0	0	0	0	0	0	0	0	0	0	0	0	0	0	0	0	0	0	1	0
2004	DYSOGR	0	0	0	0	0	0	0	0	0	0	0	0	0	0	0	0	0	0	0	0	0	0	0	0	0	0	0	0	0	0	0	0	0	0	0	0	0	0	0	0	0	0	0	0	0	0	0	0
2004	FERNAD	0	0	1	3	0	0	0	1	0	4	0	0	0	0	0	0	0	0	0	0	0	0	1	2	0	0	4	1	0	0	1	0	0	0	0	0	0	0	0	0	0	0	0	3	0	0	0	0
2004	GARCSP	0	0	0	0	0	0	0	0	1	0	1	0	0	2	0	0	0	0	0	1	0	1	3	0	2	0	0	0	0	0	0	0	0	0	0	0	0	1	0	0	1	0	1	0	0	2	0	1
2004	GARUPI	0	0	0	0	0	0	0	1	0	0	0	0	1	0	1	3	0	0	0	0	0	0	0	0	0	0	0	0	0	0	0	0	1	1	0	1	2	0	0	0	0	0	0	0	0	0	0	0
2004	GLUTOB	0	1	0	0	0	0	0	0	0	0	0	0	0	0	0	0	0	1	0	0	0	1	0	0	0	0	0	0	0	0	0	0	0	0	0	0	0	0	1	1	0	2	1	3	0	1	1	1
2004	HARPCU	0	0	0	0	0	0	0	0	0	0	0	0	0	0	0	0	0	0	0	0	0	1	0	0	1	0	0	0	0	0	0	0	0	0	0	0	0	0	0	0	0	0	0	0	0	0	0	0
2004	IRVIMA	0	0	0	0	0	0	0	0	0	1	0	0	0	0	0	0	0	0	0	0	1	0	0	0	1	0	0	0	0	0	0	0	1	0	0	0	0	0	0	0	0	0	0	0	1	0	0	0
2004	KNEMGL	0	0	0	0	0	0	0	0	0	0	0	0	0	0	0	0	0	0	0	0	0	1	0	0	0	0	0	0	0	0	0	0	0	0	0	0	0	0	0	0	0	0	0	0	0	0	0	0
2004	LAGEBA	0	1	0	0	0	0	1	0	0	0	0	0	0	0	0	0	0	0	0	0	0	0	0	0	0	0	0	0	0	0	0	0	1	0	0	0	0	0	0	0	0	0	0	1	0	0	0	0
2004	LAGETO	2	3	2	12	19	3	1	2	0	9	1	5	3	3	3	2	1	4	0	5	1	0	1	0	1	5	5	1	8	10	3	5	2	7	1	5	2	2	2	0	2	1	1	2	9	2	2	3
2004	LEPIRU	0	1	1	0	0	0	0	0	0	0	0	0	2	1	0	0	0	1	0	1	0	1	0	0	1	0	0	0	0	0	0	1	0	0	0	3	0	3	3	0	4	0	0	0	3	1	0	0
2004	LITHTH	0	0	0	0	0	0	0	0	0	0	0	0	0	0	0	0	0	1	0	0	0	0	0	0	0	0	0	0	0	0	0	0	0	0	0	0	0	0	0	0	0	0	0	0	0	0	0	0
2004	MALLPH	2	1	0	1	0	5	0	1	1	2	2	1	3	1	1	1	0	1	0	0	1	0	1	0	1	1	0	1	0	0	0	2	1	0	1	0	2	1	0	2	1	1	0	0	0	1	1	0
2004	MANGQU	0	0	0	0	0	0	0	0	0	0	0	0	0	0	0	0	0	1	0	0	1	0	0	0	1	0	0	0	0	0	0	0	0	0	1	0	0	0	0	0	0	0	1	0	1	1	0	0
2004	MEMEOV	0	0	0	0	0	0	0	0	0	0	0	0	0	0	0	0	0	1	0	0	0	0	0	0	0	0	0	0	0	0	0	0	0	0	0	0	0	0	0	0	0	0	0	0	0	0	0	0
2004	MICRPA	0	0	1	0	1	0	1	1	0	0	0	0	0	0	0	0	0	1	0	0	0	0	2	1	0	0	0	3	0	0	0	2	1	0	1	0	0	0	0	1	0	0	0	0	0	0	0	0
2004	MITRTH	0	1	1	0	0	0	0	0	3	0	0	0	1	1	0	0	2	1	3	0	4	4	1	0	2	0	0	0	0	0	1	0	0	0	0	1	0	2	0	1	1	1	6	4	1	5	8	3
2004	NEOLOB	0	1	0	0	0	0	0	0	0	0	0	0	0	0	0	0	1	3	1	2	1	0	0	3	0	0	0	0	0	0	0	0	0	0	0	0	0	1	1	0	0	1	0	2	3	0	2	1
2004	PHOEPA	0	2	1	0	0	5	0	0	1	0	0	0	0	1	0	2	3	3	3	3	1	1	3	0	3	0	0	1	0	2	2	7	6	1	2	1	0	0	0	0	0	1	3	6	2	0	1	1
2004	PICRJA	0	0	0	0	0	0	0	0	0	0	0	0	0	0	0	0	0	0	0	0	0	0	0	0	0	0	0	0	0	0	0	0	0	0	0	0	0	0	0	0	0	0	0	0	0	0	0	0
2004	POLYVI	3	11	5	6	5	8	2	1	6	5	3	7	12	8	6	7	2	6	1	9	8	12	9	8	6	1	4	0	2	1	5	8	4	2	6	2	1	4	7	9	7	9	5	4	2	13	7	5
2004	PRUNAR	0	0	0	0	0	0	0	0	0	0	0	0	0	0	0	0	0	0	0	0	0	0	0	1	1	0	0	0	0	0	0	0	0	0	0	0	0	0	0	0	0	0	0	1	0	0	0	0
2004	PTERGR	15	8	2	0	0	1	3	7	6	11	5	10	1	2	3	5	4	2	1	4	1	1	0	3	0	6	2	5	0	0	4	1	0	2	3	9	8	10	1	1	1	3	0	0	1	2	1	0
2004	RADEIG	2	0	0	1	1	0	0	0	0	0	0	0	0	0	0	0	0	0	0	0	0	0	0	0	0	0	0	0	1	2	0	0	0	0	2	0	0	0	0	0	0	0	0	0	0	0	0	0
2004	SACCLI	1	0	0	0	1	0	1	0	1	1	0	0	0	1	0	1	1	0	1	1	4	6	3	0	2	0	0	0	0	1	1	0	0	1	0	0	0	0	1	0	1	4	4	0	0	2	5	2
2004	SEMEAL	0	2	0	0	0	0	0	0	0	0	0	0	0	0	0	0	1	1	1	1	0	0	0	0	1	0	0	0	0	0	0	0	0	0	0	0	0	0	0	0	0	1	0	1	0	1	0	0
2004	SYZYCU	1	1	1	0	0	0	0	0	0	0	0	0	0	0	0	0	0	0	0	0	0	0	0	0	0	0	0	0	0	0	0	0	0	0	0	0	0	0	1	0	0	0	0	0	0	0	0	0
2004	SYZYME	0	0	0	0	0	0	0	0	0	0	0	0	0	0	0	0	0	0	0	0	0	0	0	0	0	0	0	0	0	0	0	0	0	0	0	0	0	0	0	0	0	0	0	0	0	0	0	0
2004	SYZYSY	0	0	0	0	0	0	0	0	0	0	0	0	0	0	0	0	0	0	0	1	0	0	1	0	0	0	0	0	0	0	0	0	0	0	0	0	0	0	0	0	0	0	1	1	0	0	0	0
2004	VITEPE	0	0	0	0	0	0	0	0	0	0	0	0	0	1	1	1	0	0	0	0	0	0	1	0	0	1	0	0	0	1	0	1	0	1	0	0	0	0	0	0	0	0	0	0	0	0	0	0
2004	XANTFL	0	0	0	0	0	0	0	0	0	0	0	0	0	0	0	0	0	0	0	0	0	0	1	0	1	0	0	0	0	0	0	0	0	0	0	0	0	0	0	0	0	0	0	0	0	1	0	1
2004	XYLOLO	0	0	0	0	0	0	0	0	0	0	0	1	1	0	0	0	0	0	1	0	0	0	0	0	0	0	0	0	0	0	0	1	0	0	0	0	0	0	0	0	0	0	1	0	0	0	0	0
2009	ACEROB	0	0	0	0	0	0	0	0	0	0	0	0	0	0	0	0	0	0	1	0	0	0	0	0	0	0	0	0	0	0	0	0	0	0	0	0	0	0	0	0	0	0	0	0	0	0	0	0
2009	ACROPE	0	0	0	0	0	0	0	0	0	0	0	0	0	0	0	0	0	0	0	0	0	0	0	0	0	0	0	0	0	0	0	0	0	0	0	0	0	0	0	0	0	0	0	0	0	0	0	0
2009	AGLALA	0	0	0	1	0	0	0	0	0	0	0	0	0	0	0	0	0	0	0	0	0	0	0	0	0	0	0	0	0	0	0	0	0	0	0	0	0	0	0	0	0	0	0	0	0	0	0	0
2009	AGLASP	0	0	0	0	0	0	0	0	0	0	0	0	0	0	0	0	0	0	0	0	0	0	0	0	0	0	0	0	0	0	0	0	0	0	0	0	0	0	0	0	0	0	0	0	0	0	0	0
2009	ALPHVE	0	0	0	1	0	0	0	0	1	1	6	0	2	2	0	0	0	0	0	0	2	1	0	1	0	0	0	0	0	0	0	0	0	0	0	0	0	1	3	1	1	0	0	0	0	0	0	3
2009	APHAPO	0	0	0	0	1	0	0	0	0	0	0	1	0	0	0	0	0	0	0	0	0	0	1	0	0	0	0	0	0	0	1	0	0	1	0	1	0	0	0	0	0	2	0	1	0	0	0	0
2009	BACCRA	0	0	0	0	0	0	0	0	0	0	0	0	0	1	0	0	6	1	0	0	0	0	0	0	0	0	0	0	0	0	0	0	0	0	0	0	0	0	0	0	0	1	1	0	0	0	0	0
2009	CASSFI	0	0	1	0	0	0	0	0	0	1	0	0	0	0	0	1	0	0	0	0	0	0	0	0	0	0	0	1	0	2	0	1	0	0	0	0	1	0	0	0	0	0	0	0	1	1	0	0
2009	CHAMMA	0	0	0	0	0	0	0	0	0	0	0	0	0	0	0	0	0	0	0	0	0	0	0	0	0	0	0	0	0	0	0	0	0	0	0	0	0	0	0	0	0	0	0	0	0	0	0	0
2009	CROTRO	25	38	33	7	69	80	122	119	28	25	2	23	5	34	47	59	134	20	15	28	26	22	3	3	4	57	36	64	50	61	13	27	88	45	64	59	116	10	19	69	18	73	12	20	42	14	7	14
2009	CYATMA	0	0	0	0	0	0	0	0	0	0	0	0	0	0	0	0	0	0	0	0	3	0	0	1	0	0	0	0	0	0	0	0	0	0	0	0	0	0	0	0	0	0	0	0	0	1	0	0
2009	DALBCA	0	0	0	0	0	0	0	0	0	0	0	0	0	0	0	0	0	0	0	0	1	0	0	0	0	0	0	0	0	0	0	0	0	0	0	0	0	0	0	0	0	1	0	0	0	0	0	0
2009	DALBCO	0	0	0	1	0	0	0	1	2	0	0	0	0	0	0	1	0	2	0	0	0	0	0	0	0	0	0	0	0	0	2	0	0	0	0	1	1	0	2	0	0	0	0	0	0	0	0	0
2009	DIOSFE	0	2	0	0	0	0	0	0	0	0	0	0	2	0	0	0	0	0	0	0	0	0	0	0	0	0	0	0	0	0	5	0	5	0	0	0	0	0	0	0	1	0	0	0	0	0	1	0
2009	DIOSVA	0	0	2	1	0	0	0	0	0	0	0	0	1	0	0	0	0	0	0	0	1	1	1	0	0	0	1	0	0	1	0	0	0	0	0	0	0	4	1	0	2	0	0	0	0	0	0	0
2009	DIOSWI	0	1	1	0	0	0	1	0	0	0	0	0	3	1	1	1	0	5	2	0	2	2	2	0	0	0	1	0	0	0	0	0	0	0	2	0	0	0	0	0	1	0	0	1	0	1	0	0
2009	DRYPHO	0	0	0	0	0	0	0	0	0	0	0	0	0	0	0	0	0	0	0	2	0	0	1	0	0	0	0	0	0	0	0	0	0	0	0	0	0	0	0	0	0	0	0	0	0	0	1	0
2009	DYSOGR	0	0	0	0	0	0	0	0	0	0	0	0	0	0	0	0	0	0	0	0	0	0	0	0	0	0	0	0	0	0	0	0	0	0	0	0	0	0	0	0	0	0	0	0	0	0	0	0
2009	FERNAD	0	0	1	2	0	0	0	1	0	2	0	0	0	0	0	0	0	0	0	0	0	0	1	1	0	0	4	4	0	0	1	0	1	0	0	0	0	0	0	0	0	0	0	2	0	0	0	0
2009	GARCSP	0	0	0	0	0	0	0	0	1	0	1	0	0	2	0	0	0	0	0	1	0	1	3	0	2	0	0	0	0	0	0	0	0	0	0	0	0	1	0	0	1	0	1	0	0	1	0	1
2009	GARUPI	0	0	0	0	0	0	0	1	0	0	0	0	1	0	1	2	0	0	0	0	0	0	0	0	0	0	0	0	0	0	0	0	2	0	0	1	2	0	0	0	0	0	0	0	0	0	0	0
2009	GLUTOB	0	0	0	0	0	0	0	0	0	0	0	0	0	0	0	0	0	2	0	0	0	0	0	0	0	0	0	0	0	0	0	0	0	0	0	0	0	0	1	1	0	0	1	2	0	1	1	1
2009	HARPCU	0	0	0	0	0	0	0	0	0	0	0	0	0	0	0	0	0	0	0	0	0	1	0	0	1	0	0	0	0	0	0	0	0	0	0	0	0	0	0	0	0	0	0	0	0	0	0	0
2009	IRVIMA	0	0	0	0	0	0	0	0	0	0	0	0	0	0	0	0	0	0	0	0	1	0	0	0	1	0	0	0	0	0	0	0	1	0	0	0	0	0	0	0	0	0	0	0	1	0	0	0
2009	KNEMGL	0	0	0	0	0	0	0	0	0	0	0	0	0	0	0	0	0	0	0	0	0	1	0	0	0	0	0	0	0	0	0	0	0	0	0	0	0	0	0	0	0	0	0	0	0	0	0	0
2009	LAGEBA	0	0	0	0	0	0	1	0	0	1	0	0	0	0	0	0	0	0	0	0	0	0	0	0	0	0	0	0	0	0	0	0	1	0	0	0	0	0	0	0	0	0	0	1	0	0	0	0
2009	LAGETO	2	2	1	12	20	2	3	2	1	6	2	6	1	3	0	2	0	7	2	3	0	0	1	0	0	2	3	1	10	9	0	4	3	6	4	6	3	2	4	1	3	1	1	1	4	1	1	3
2009	LEPIRU	0	1	1	1	0	0	0	0	0	0	0	0	2	0	0	0	0	1	0	0	0	0	0	0	1	1	0	0	0	0	0	0	0	0	0	0	0	3	2	0	2	0	0	0	1	0	0	0
2009	LITHTH	0	0	0	0	0	0	0	0	0	0	0	0	0	0	0	0	0	1	0	0	0	0	0	0	0	0	0	0	0	0	0	0	0	0	0	0	0	0	0	0	0	0	0	0	0	0	0	0
2009	MALLPH	1	0	0	2	0	1	0	1	1	1	2	0	3	1	0	0	0	1	0	0	0	0	1	0	1	0	0	1	0	0	0	1	1	0	0	0	0	1	0	2	1	1	0	0	0	0	0	0
2009	MANGQU	0	0	0	0	0	0	0	0	0	0	0	0	0	0	0	0	0	1	0	0	1	0	0	0	0	2	0	0	0	0	0	0	0	0	1	0	0	0	0	0	0	0	1	0	1	1	0	0
2009	MEMEOV	0	0	0	0	0	0	0	0	0	0	0	0	0	0	0	0	0	1	0	0	0	0	0	0	0	0	0	0	0	0	0	0	0	0	0	0	0	0	0	0	0	0	0	0	0	0	0	0
2009	MICRPA	0	0	1	0	1	1	1	1	0	0	0	0	0	0	0	0	0	1	0	0	0	0	2	0	0	0	0	2	0	0	0	2	0	0	1	0	0	0	0	1	2	0	0	0	1	1	0	0
2009	MITRTH	0	1	1	0	0	0	0	0	1	0	0	0	1	1	0	0	1	1	2	0	2	3	1	0	2	0	0	0	0	0	1	0	0	0	0	0	0	2	0	1	1	1	6	4	1	3	5	3
2009	NEOLOB	0	0	0	0	0	0	0	0	0	0	0	0	0	0	0	0	1	2	1	2	0	0	0	2	0	0	0	0	0	0	0	0	0	0	0	0	0	1	0	0	1	0	0	1	1	0	2	1
2009	PHOEPA	0	2	1	0	0	5	0	0	1	0	0	0	0	1	0	2	5	2	3	3	1	1	3	0	3	0	0	1	0	1	1	7	3	0	1	0	0	0	0	0	0	1	3	6	1	0	1	1
2009	PICRJA	0	0	0	0	0	0	0	0	0	0	0	0	0	0	0	0	0	0	0	0	0	0	0	0	0	0	0	0	0	0	0	0	0	0	0	0	0	0	0	0	0	0	0	0	0	0	0	0
2009	POLYVI	0	6	4	4	4	8	2	1	5	3	7	9	9	8	6	6	2	5	1	10	7	8	8	8	6	0	4	1	3	0	5	6	4	2	5	0	1	5	8	7	7	9	4	4	2	7	5	4
2009	PRUNAR	0	0	0	0	0	0	0	0	0	0	0	0	0	0	0	0	0	0	0	0	0	0	0	1	1	0	0	0	0	0	0	0	0	0	0	0	0	0	0	0	0	0	0	1	0	0	0	0
2009	PTERGR	8	2	2	0	1	0	4	4	0	4	6	6	1	3	1	2	1	2	2	2	0	0	0	1	0	2	1	1	0	0	2	1	0	2	0	4	2	6	1	1	0	2	0	1	0	2	0	0
2009	RADEIG	3	0	0	0	0	0	0	0	0	0	0	0	0	0	0	0	0	0	0	0	0	0	0	0	0	0	0	0	0	2	0	0	0	0	2	0	0	0	0	0	0	0	0	0	0	0	0	0
2009	SACCLI	1	0	0	0	1	0	1	0	1	0	0	0	0	1	0	1	1	0	1	1	4	4	3	0	2	0	0	0	0	1	1	0	0	1	0	0	0	0	1	0	1	3	4	0	0	1	5	2
2009	SEMEAL	0	2	0	0	0	0	0	0	0	0	0	0	0	0	0	0	1	1	1	0	0	0	0	0	1	0	0	0	0	0	0	0	0	0	0	0	0	0	0	0	0	2	0	1	1	0	0	0
2009	SYZYCU	1	1	1	0	0	0	0	0	0	0	0	0	0	0	0	0	1	0	0	0	0	0	0	0	0	0	0	0	0	0	0	0	0	0	0	0	0	0	1	0	0	0	0	0	0	0	0	0
2009	SYZYME	0	0	0	0	0	0	0	0	0	0	0	0	0	0	0	0	0	0	0	0	0	0	0	0	0	0	0	0	0	0	0	0	0	0	0	0	0	0	0	0	0	0	0	0	0	0	0	0
2009	SYZYSY	0	0	0	0	0	0	0	0	0	0	0	0	0	0	0	0	0	1	0	1	0	0	1	0	0	0	0	0	0	0	0	0	0	0	0	0	0	0	0	0	0	0	1	0	0	0	0	0
2009	VITEPE	0	0	0	0	0	0	0	0	0	0	0	0	0	0	0	1	1	0	0	0	0	0	1	0	0	1	0	0	0	1	0	1	0	1	0	0	0	0	0	0	0	0	0	0	0	0	0	0
2009	XANTFL	0	0	0	0	0	0	0	0	0	0	0	0	0	0	0	0	0	0	0	0	0	0	1	0	1	0	0	0	0	0	0	0	0	0	0	0	0	0	0	0	0	0	0	0	0	1	0	1
2009	XYLOLO	0	0	0	0	0	0	0	0	0	0	0	1	1	0	0	0	0	0	1	0	0	0	0	0	0	0	0	0	0	0	0	0	0	0	0	0	0	0	0	0	0	0	1	0	0	0	0	0
2014	ACEROB	0	0	0	0	0	0	0	0	0	0	0	0	0	0	0	0	0	0	1	0	0	0	0	0	0	0	0	0	0	0	0	0	0	0	0	0	0	0	0	0	0	0	0	0	0	0	0	0
2014	ACROPE	0	0	0	0	0	0	0	0	0	0	0	0	0	0	0	0	0	0	0	0	0	0	0	0	0	0	0	0	0	0	0	0	0	0	0	0	0	0	0	0	0	0	0	0	0	0	0	0
2014	AGLALA	0	0	0	1	0	0	0	0	0	0	0	2	0	0	0	0	0	0	0	0	0	0	0	0	0	0	0	0	0	0	0	0	0	0	0	0	1	0	1	3	0	0	0	0	0	0	0	0
2014	AGLASP	0	0	0	0	0	0	0	0	0	0	0	0	0	0	0	0	0	0	0	0	0	0	0	0	0	0	0	0	0	0	0	0	0	0	0	0	0	0	0	0	0	0	0	0	0	0	0	0
2014	ALPHVE	1	0	0	2	0	2	0	0	2	2	6	1	2	2	0	0	0	0	0	1	1	1	0	1	0	1	0	0	1	0	0	0	0	0	0	0	0	1	3	1	1	0	0	0	0	0	0	2
2014	APHAPO	0	0	0	0	1	1	1	0	0	0	0	3	0	0	0	0	0	0	1	0	0	1	1	0	0	1	1	0	0	0	2	0	0	1	0	1	0	0	0	0	0	2	0	1	1	0	0	0
2014	BACCRA	0	0	0	0	0	0	0	0	0	0	0	0	0	1	0	0	6	1	0	4	1	0	1	2	0	0	0	0	0	0	0	0	0	0	0	0	0	0	0	0	0	1	1	0	0	0	1	0
2014	CASSFI	0	0	0	0	0	0	0	0	0	0	0	0	0	0	0	1	0	0	0	0	0	0	0	0	0	0	0	1	0	2	0	0	0	0	0	0	1	0	0	0	0	0	0	0	1	1	0	0
2014	CHAMMA	0	0	0	0	0	0	0	0	0	0	0	0	0	0	0	0	0	0	0	0	0	0	0	0	0	0	0	0	0	0	0	0	0	0	0	0	0	0	0	0	0	0	0	0	0	0	0	0
2014	CROTRO	26	45	39	7	80	78	137	134	39	36	3	26	6	29	46	63	123	25	19	31	28	20	3	8	4	53	39	63	50	60	18	27	116	58	68	72	148	11	25	82	22	79	21	20	43	13	9	17
2014	CYATMA	0	0	0	0	0	0	0	0	0	0	0	0	0	0	0	0	0	0	0	0	2	0	0	1	0	0	0	0	0	0	0	0	0	0	0	0	0	0	0	0	0	0	0	0	0	0	0	0
2014	DALBCA	0	0	0	0	0	0	0	0	0	0	0	0	0	0	0	0	0	0	0	0	1	0	0	0	0	0	0	0	0	0	0	0	0	0	0	0	0	0	0	0	0	1	0	0	0	0	0	0
2014	DALBCO	0	0	0	1	0	0	0	0	2	0	0	0	0	0	0	1	0	2	0	0	0	0	0	0	0	0	0	0	0	0	1	0	0	0	0	1	1	0	2	0	0	1	1	0	0	0	0	0
2014	DIOSFE	0	1	0	0	0	0	0	0	0	0	0	0	2	0	0	0	0	0	0	0	0	0	0	0	0	0	0	0	0	0	4	0	10	1	0	0	0	0	0	0	1	0	0	0	0	0	1	0
2014	DIOSVA	0	0	2	1	0	0	0	0	0	0	0	0	1	0	0	0	0	0	0	0	1	1	1	0	0	0	1	0	0	1	0	0	0	0	0	0	0	4	1	0	1	0	0	0	0	0	0	0
2014	DIOSWI	0	2	1	0	0	0	1	0	1	0	0	0	3	1	1	2	0	5	2	0	2	2	2	0	0	0	2	0	0	0	0	0	1	0	2	0	0	0	0	2	1	0	0	1	0	5	0	0
2014	DRYPHO	0	0	0	0	0	0	0	0	0	0	0	0	0	0	0	0	0	0	0	2	0	0	1	0	0	0	0	0	0	0	0	0	0	0	0	0	0	0	0	0	0	0	0	0	0	0	1	0
2014	DYSOGR	0	0	0	0	0	0	0	0	0	0	0	0	0	0	0	0	0	0	0	0	0	0	0	0	0	0	0	0	0	0	0	0	0	0	0	0	0	0	0	0	0	0	0	0	0	0	0	0
2014	FERNAD	0	0	1	2	0	0	0	0	0	3	0	0	0	0	0	0	0	0	0	0	0	0	2	1	0	0	4	4	0	0	1	0	1	0	0	0	0	0	0	0	0	0	0	2	0	0	0	0
2014	GARCSP	0	0	0	0	0	0	0	0	1	0	1	0	0	2	0	0	0	0	0	1	0	1	3	0	2	0	0	0	0	0	0	0	0	0	0	0	0	0	0	0	1	0	1	0	0	1	0	1
2014	GARUPI	0	0	0	0	0	0	0	1	0	0	0	0	1	0	0	2	0	0	0	0	0	0	0	0	0	0	0	0	0	0	0	0	2	0	0	1	2	0	0	0	0	0	0	0	0	0	0	0
2014	GLUTOB	0	0	0	0	0	1	0	0	0	0	0	0	0	0	0	0	0	2	0	0	1	1	0	0	0	0	0	0	0	0	0	0	0	0	0	0	0	0	1	1	0	1	1	1	1	1	1	1
2014	HARPCU	0	0	0	0	0	0	0	0	0	0	0	0	0	0	0	0	0	0	0	0	0	1	0	0	1	0	0	0	0	0	0	0	0	0	0	0	0	0	0	0	0	0	0	0	0	0	0	0
2014	IRVIMA	0	0	0	0	0	0	0	0	0	0	0	0	0	0	0	0	0	0	0	0	1	0	0	0	1	0	0	0	0	0	0	0	1	0	0	0	0	0	0	0	0	0	0	0	1	0	0	0
2014	KNEMGL	0	0	0	0	0	0	0	0	0	0	0	0	0	0	0	0	0	0	0	0	0	1	0	0	0	0	0	0	0	0	0	0	0	0	0	0	0	0	0	0	0	0	0	0	0	0	0	0
2014	LAGEBA	0	0	0	0	0	0	1	0	0	1	0	0	0	0	0	0	0	0	0	0	0	0	0	0	0	0	0	0	0	1	0	0	1	0	0	0	0	0	0	0	0	0	0	2	0	0	0	0
2014	LAGETO	2	6	1	11	26	2	7	2	2	14	3	5	1	3	0	3	0	8	2	5	1	1	3	0	0	4	7	4	14	11	1	11	4	11	4	8	5	3	4	1	4	1	1	1	5	1	1	2
2014	LEPIRU	2	2	0	2	0	0	0	0	0	0	0	0	2	0	0	0	0	1	0	0	0	0	0	0	1	1	0	1	0	0	0	1	0	0	0	0	0	3	2	0	2	0	0	0	2	1	0	1
2014	LITHTH	0	0	0	0	0	0	0	0	0	0	0	0	0	0	0	0	0	1	0	0	0	0	0	0	0	0	0	0	0	0	0	0	0	0	0	0	0	0	0	0	0	0	0	0	0	0	0	0
2014	MALLPH	1	1	2	3	7	3	3	3	3	2	2	1	3	1	1	0	0	1	0	1	1	0	1	0	2	1	0	2	0	1	0	5	3	2	0	1	3	3	1	3	1	1	0	0	0	1	1	0
2014	MANGQU	0	0	0	0	0	0	0	0	0	0	0	0	0	0	0	0	0	1	0	0	1	0	0	0	0	1	0	0	0	0	0	0	0	0	1	0	0	0	0	0	0	0	1	0	1	1	0	0
2014	MEMEOV	0	0	0	0	0	0	0	0	0	0	0	0	0	0	0	0	0	1	1	0	0	0	0	0	0	0	0	0	0	0	0	0	0	0	0	0	0	0	0	0	0	0	0	0	0	0	0	0
2014	MICRPA	0	0	1	0	2	1	1	1	0	0	0	0	0	0	0	0	0	0	0	0	0	0	2	0	0	0	0	2	0	0	0	3	0	1	1	0	0	0	0	1	0	0	0	0	1	1	0	0
2014	MITRTH	0	1	1	0	0	0	0	0	1	0	0	0	1	1	0	0	1	1	1	0	2	3	1	0	2	0	0	0	0	0	1	0	0	0	0	0	0	2	0	1	1	1	7	4	1	3	2	3
2014	NEOLOB	0	0	0	1	0	0	0	0	0	0	0	1	0	0	0	0	2	3	0	2	0	0	0	2	0	1	0	0	0	0	0	1	1	0	0	0	0	3	0	2	2	0	0	1	1	1	3	2
2014	PHOEPA	0	2	1	1	0	5	1	1	1	0	0	0	0	1	1	3	5	2	3	2	1	1	3	1	3	0	0	0	0	1	2	5	3	1	1	0	0	0	0	2	4	1	3	6	2	0	1	1
2014	PICRJA	0	0	0	0	0	0	0	0	0	0	0	0	0	0	0	0	0	0	0	0	0	0	0	0	0	0	0	0	0	0	0	0	0	0	0	0	0	0	0	0	0	0	0	0	0	0	0	0
2014	POLYVI	2	5	5	5	4	7	2	1	4	6	7	9	9	10	5	5	2	6	2	9	7	5	8	8	6	2	4	4	4	0	5	8	5	2	4	0	2	5	6	8	7	9	4	3	3	9	7	3
2014	PRUNAR	0	0	0	0	0	0	0	0	0	0	0	0	0	0	0	0	0	0	0	0	0	0	0	0	1	0	0	0	0	0	0	0	0	0	0	0	0	0	0	0	0	0	0	1	0	0	0	0
2014	PTERGR	15	8	3	0	1	2	13	11	2	9	7	15	2	5	2	5	1	3	3	1	4	1	0	4	0	4	2	3	0	0	5	4	4	3	3	7	19	10	3	1	2	1	0	0	1	4	0	0
2014	RADEIG	3	0	0	1	0	0	0	0	0	0	0	1	0	0	0	0	0	0	0	0	0	0	0	0	0	0	0	0	0	2	0	0	0	0	2	0	0	0	0	0	0	0	0	0	0	0	0	0
2014	SACCLI	1	0	0	0	1	0	1	0	1	0	0	0	0	0	0	1	1	0	1	1	4	4	3	0	1	0	0	0	0	1	1	0	0	1	0	0	0	0	3	0	1	3	4	0	0	1	5	2
2014	SEMEAL	0	2	0	0	0	0	0	0	0	0	0	0	0	0	0	0	1	1	1	2	0	0	0	0	1	0	0	0	0	0	0	0	0	0	0	0	0	0	0	0	0	1	0	1	1	0	0	0
2014	SYZYCU	1	1	1	0	0	0	0	0	0	0	0	0	0	0	0	0	1	1	0	0	0	0	0	0	0	0	0	0	0	0	0	0	0	0	0	0	0	0	1	0	0	0	0	0	1	0	0	0
2014	SYZYME	0	0	0	0	0	0	0	0	0	0	0	0	0	0	0	0	0	0	0	0	0	0	0	0	0	0	0	0	0	0	0	0	0	0	0	0	0	0	0	0	0	0	0	0	0	0	0	0
2014	SYZYSY	0	0	0	0	0	0	0	0	0	0	0	0	0	0	0	0	0	1	0	1	0	0	1	0	0	0	0	0	0	0	0	0	0	0	0	0	0	0	0	0	0	0	1	1	0	0	0	0
2014	VITEPE	0	0	0	0	0	0	1	0	0	0	0	0	0	0	0	1	1	0	0	1	0	0	1	0	0	1	0	0	0	1	0	1	0	2	0	0	1	0	0	0	0	1	0	0	0	0	0	0
2014	XANTFL	0	0	0	0	0	0	0	0	0	0	0	0	0	0	0	0	0	0	0	0	0	0	1	0	1	0	0	0	0	0	0	0	0	0	0	0	0	0	0	0	0	0	0	0	1	1	0	1
2014	XYLOLO	0	0	0	0	0	0	0	0	0	0	0	1	1	0	0	0	0	0	2	0	1	0	0	0	0	0	0	0	0	0	0	0	0	0	0	0	0	0	0	0	0	0	0	0	0	0	0	0
[truncated: 1,202 more columns]
