# Supplementary material for: Effects of fire disturbance on species and functional compositions vary with tree sizes in a tropical dry forest
Source: PeerJ. 2022 May 10;10:e13270. doi: 10.7717/peerj.13270 (PMC9104091; doi:10.7717/peerj.13270)
Supplement: Supplemental Information 2 — Abundance of all 49 tree species from five tree censuses (1994–2014) in 1,250 20 m × 20 m quadrats, as in Sp_ab.xlsx. Tree abundances of each of the four diameter size classes can be found in the following files: ab_size1.xlsx (dbh ≤ 5 cm), ab_size2.xlsx (dbh > 5 cm to ≤ 10 cm), ab_size3.xlsx (dbh > 10 cm to ≤ 20 cm), and ab_size4.xlsx (dbh > 20 cm). Functional trait data, which is species mean traits of each tree species, is shown in Sp_meantrait.xlsx. Mean functional traits of each tree species of each diameter size class are in trait_size.xlsx. [file peerj-10-13270-s002.zip › Sp_meantrait.xlsx]

## Sheet: Spmeantrait
Species	chlo	thick	la	sla	ldmc	wd	ltc	lnc	lpc	lkc
ACEROB	43.3175	0.122417	41.4487	158.589	467.038	0.646889	466.5	17.6525	2.965	11.1775
ACROPE	40.0506	0.135301	92.298	187.509	277.953	0.581704	447	21.23	3.545	18.2725
AGLALA	49.4689	0.116972	84.9615	159.126	392.287	0.710066	457	21.1675	2.8275	31.925
AGLASP	57.5192	0.195222	238.96	140.665	273.232	0.573055	470.5	21.5725	3.005	24.16
ALPHVE	52.0643	0.142517	46.6128	176.546	363.05	0.749525	449.75	23.28	3.14	16.98
APHAPO	53.573	0.183711	99.8239	134.607	313.22	0.58133	479.5	21.0375	3.2	19.96
BACCRA	49.0688	0.173768	71.4836	147.84	294.065	0.56651	415.75	12.9075	1.99	10.3275
CASSFI	42.2448	0.113547	58.5411	200.648	405.994	0.762782	477.25	27.9775	2.09	13.485
CHAMMA	54.4006	0.167083	30.4594	128.059	302.109	0.651097	383.5	33.3775	6.8675	45.635
CROTRO	52.1695	0.160491	154.698	154.211	283.781	0.520524	440.25	21.39	5.27	22.685
CYATMA	50.8241	0.193482	127.844	110.776	399.541	0.677789	408.5	13.4575	1.74	10.735
DALBCA	45.8369	0.121395	15.0342	214.999	376.526	0.676124	479.75	23.5375	1.6425	8.865
DALBCO	47.2794	0.132123	20.3939	222.951	364.885	0.698443	487.5	33.5075	1.745	13.5475
DIOSFE	56.35	0.196486	18.0922	105.522	439.728	0.738483	453.75	12.7075	1.32	10.5175
DIOSVA	61.1779	0.1866	117.145	102.406	436.613	0.72566	476	14.8425	1.5025	19.4775
DIOSWI	60.7597	0.146921	39.4859	150.071	363.341	0.597164	496.75	22.0725	1.8275	25.51
DRYPHO	43.04	0.140173	41.8885	117.731	451.514	0.758286	429	14.07	2.8	21.64
DYSOGR	43.887	0.140461	167.025	179.035	307.479	0.628188	501.25	22.7375	3.5225	23.1675
FERNAD	42.4976	0.163279	131.679	214.788	298.807	0.670021	475	28.4725	3.3625	20.635
GARCSP	60.0347	0.185162	64.9474	98.9291	447.906	0.829076	501.25	11.795	1.54	11.5475
GARUPI	43.7092	0.142719	24.8943	181.157	391	0.457024	447	19.77	2.44	11.65
GLUTOB	47.2957	0.169785	78.1386	116.382	416.462	0.648176	448.75	11.3775	1.86	7.3525
HARPCU	52.1378	0.0956509	65.4177	202.257	409.666	0.632148	462	21.7	2.7075	24.385
IRVIMA	43.1206	0.130882	54.0769	155.39	501.941	0.869174	441.5	13.6525	1.8875	7.485
KNEMGL	54.2846	0.149487	59.4835	143.772	382.032	0.517626	487	18.015	1.3275	9.39
LAGEBA	38.7385	0.119915	34.2664	248.819	329.866	0.589312	463.25	18.32	1.82	9.7075
LAGETO	39.7434	0.149254	44.2992	194.235	417.705	0.578636	463	18.2525	2.335	11.5025
LEPIRU	51.8996	0.138143	63.7801	154.451	439.968	0.679065	471.75	18.1125	3.0875	12.565
LITHTH	46.2814	0.124186	97.9092	154.388	491.536	0.723232	482.75	16.145	1.5025	7.8625
MALLPH	44.3378	0.145222	69.9747	164.274	481.048	0.673182	461	21.3875	2.595	10.97
MANGQU	47.5459	0.152263	164.858	106.851	477.209	0.561483	436.75	11.36	1.0025	6.47
MEMEOV	56.1649	0.201147	28.6951	128.339	316.433	0.679605	386.75	14.28	0.955	8.925
MICRPA	38.298	0.123791	70.6028	237.126	398.847	0.654055	456	25.295	2.6175	16.8875
MITRTH	53.7699	0.153595	95.2793	152.72	418.425	0.74674	432.25	20.8825	2.02	16.955
NEOLOB	44.5697	0.155126	160.845	147.687	413.624	0.65011	481.25	16.12	1.8175	14.805
PHOEPA	40.6919	0.123469	71.1065	166.293	422.766	0.674029	485	17.225	2.1125	18.76
PICRJA	56.9176	0.128319	30.8488	202.022	366.55	0.536872	431.5	21.67	4.65	16.83
POLYVI	45.4248	0.126553	107.092	178.666	431.52	0.64238	485.75	25.945	2.71	18.15
PRUNAR	52.5165	0.152275	64.4376	153.369	472.778	0.59893	480	17.1525	1.775	13.6125
PTERGR	51.7455	0.186936	173.681	118.886	465.334	0.551766	483.25	16.77	2.305	8.9525
RADEIG	51.9104	0.148617	23.196	213.515	299.93	0.607482	463.25	20.7375	2.43	17.2425
SACCLI	49.5367	0.11483	38.3237	199.222	394.935	0.695361	490.25	23.9375	2.74	14.28
SEMEAL	52.0021	0.16441	103.916	129.14	425.931	0.363389	442.75	14.55	1.78	11.28
SYZYCU	48.4107	0.20127	49.6404	115.139	371.443	0.684371	468.75	12.1975	1.1975	11.2175
SYZYME	64.1377	0.213491	219.746	89.8026	385.928	0.686684	431.5	10.6025	1.67	10.33
SYZYSY	55.6669	0.173848	22.288	100.765	455.256	0.741159	443.75	10.93	1.4725	8.1625
VITEPE	39.8254	0.126667	57.7532	223.252	323.701	0.655557	474.25	22.0275	3.47	22.0125
XANTFL	50.2633	0.129019	47.6724	152.464	475.047	0.751065	498.25	21.9975	1.0725	12.5225
XYLOLO	60.5443	0.198774	35.8219	120.222	385.623	0.611026	442.75	15.3475	1.69	12.9775
