# Supplementary material for: Effects of fire disturbance on species and functional compositions vary with tree sizes in a tropical dry forest
Source: PeerJ. 2022 May 10;10:e13270. doi: 10.7717/peerj.13270 (PMC9104091; doi:10.7717/peerj.13270)
Supplement: Supplemental Information 2 — Abundance of all 49 tree species from five tree censuses (1994–2014) in 1,250 20 m × 20 m quadrats, as in Sp_ab.xlsx. Tree abundances of each of the four diameter size classes can be found in the following files: ab_size1.xlsx (dbh ≤ 5 cm), ab_size2.xlsx (dbh > 5 cm to ≤ 10 cm), ab_size3.xlsx (dbh > 10 cm to ≤ 20 cm), and ab_size4.xlsx (dbh > 20 cm). Functional trait data, which is species mean traits of each tree species, is shown in Sp_meantrait.xlsx. Mean functional traits of each tree species of each diameter size class are in trait_size.xlsx. [file peerj-10-13270-s002.zip › traits_size.xlsx]

## Sheet: Sheet1
Species	chlo_size1	chlo_size2	chlo_size3	chlo_size4	la_size1	la_size2	la_size3	la_size4	ldmc_size1	ldmc_size2	ldmc_size3	ldmc_size4	sla_size1	sla_size2	sla_size3	sla_size4	lcc_size1	lcc_size2	lcc_size3	lcc_size4	thick_size1	thick_size2	thick_size3	thick_size4	lkc_size1	lkc_size2	lkc_size3	lkc_size4	lnc_size1	lnc_size2	lnc_size3	lnc_size4	lpc_size1	lpc_size2	lpc_size3	lpc_size4	wd
ACEROB	44.6936	40.5	43.7352	43.7025	36.6026	32.0807	49.4669	41.4731	424.273	444.707	510.116	464.623	169.562	165.332	151.284	156.1	464	469	468	465	0.10957	0.112424	0.106111	0.113167	11.75	9.2	11.87	11.89	17.69	16.68	18.69	17.55	2.77	4.32	1.96	2.81	0.646889
ACROPE	37.7212	40.9889	40.3833	44.0444	95.7223	90.9035	93.3026	81.4533	247.307	296.14	298.175	308.756	209.309	181.235	175.715	162.237	447	435	451	455	0.14202	0.12037	0.128056	0.151852	17.24	19.3	18.29	18.26	18.86	20.05	21.17	24.84	2.51	4.04	3.76	3.87	0.581704
AGLALA	49.1785	46.6485	48.6583	53.6385	78.8184	103.5	80.4235	86.5926	393.55	384.574	423.884	365.298	170.058	160.697	139.783	143.685	455	456	460	457	0.117173	0.107879	0.107222	0.134231	29.38	30.76	35.36	32.2	20.4	19.53	22.48	22.26	2.78	2.58	3.57	2.38	0.710066
AGLASP	59.0651	53.8916	58.3681	65.3885	278.24	274.128	169.259	98.3029	275.243	269.401	273.432	281.808	143.373	146.044	136.393	116.032	477	465	462	478	0.208746	0.184258	0.194106	0.191667	20.66	22.62	27.23	26.13	19.26	20.47	20.24	26.32	2.09	3.75	3.26	2.92	0.573056
ALPHVE	50.73	51.5852	53.7852	50.6167	38.3561	49.7615	53.37	44.3556	356.106	355.072	357.824	376.202	191.774	182.401	168.253	157.862	449	445	450	455	0.138556	0.136173	0.148889	0.148889	15.58	16.64	19.37	16.33	22.62	22.98	24.21	23.31	3.69	2.79	3.25	2.83	0.749525
APHAPO	54.0104	54.8571	53.2271	52.4773	107.393	113.71	93.2131	82.6982	307.131	308.31	307.081	352.117	135.635	124.848	144.62	118.764	476	473	484	485	0.176042	0.21119	0.17452	0.190152	20.33	17.43	19.56	22.52	22.88	18.42	21.43	21.42	3.66	2.59	3.4	3.15	0.58133
BACCRA	48.963	47.5939	51.55	47.5083	69.3222	79.9609	68.9836	69.7502	278.425	293.286	336.261	253.031	152.007	153.977	133.188	159.764	410	411	422	420	0.165802	0.175859	0.180069	0.180833	8.36	10.85	12.65	9.45	11.32	13.54	14.5	12.27	1.54	2.5	2.11	1.81	0.56651
CASSFI	43.4346	42.1643	40.713	42.5345	56.9164	54.5848	57.2804	69.352	424.035	432.572	376.489	380.083	222.879	188.045	191.99	190.474	478	477	476	478	0.104121	0.109127	0.122174	0.124138	16.13	13.5	11.57	12.74	30.24	29.88	24.49	27.3	2.02	2.22	2.08	2.04	0.762782
CHAMMA	55.7821	55.0735	52.1891	55.8675	31.6404	28.881	28.9588	32.4038	310.447	332.638	275.027	309.014	134.23	120.415	128.363	131.758	390	389	375	380	0.176667	0.154706	0.171818	0.160917	50.84	47.92	42.33	41.45	35.51	32.07	33.35	32.58	7.56	6.23	6.46	7.22	0.651097
CROTRO	48.2333	51.237	52.475	53.8318	180.707	150.748	176.551	112.718	212.272	303.604	263.364	316.078	178.373	151.912	158.711	142.261	431	448	439	443	0.115	0.150741	0.165917	0.175	23.91	25.43	22.97	18.43	20.4	20.76	21.61	22.79	7.22	4.72	5.31	3.83	0.520524
CYATMA	50.7238	52.4333	48.0061	51.0889	114.779	118.663	138.591	127.562	438.294	393.272	373.276	425.644	118.172	111.068	113.874	94.6849	393	401	419	421	0.15873	0.187576	0.214646	0.212407	10.66	9.33	11.83	11.12	13.8	13.15	13.61	13.27	1.47	1.62	2.16	1.71	0.677789
DALBCA	46.8667	45.5683	46.3904	43.98	13.5572	16.3704	15.4126	12.0636	401.724	339.694	412.317	377.799	249.204	215.362	202.92	189.79	488	489	457	485	0.11076	0.117306	0.108996	0.1495	8.41	9.9	8.14	9.01	27.95	27.48	14.69	24.03	1.44	1.49	2.26	1.38	0.676124
DALBCO	43.6475	47.8045	48.2092	46.9736	15.3828	20.258	21.1879	23.0511	329.114	358.49	376.391	386.776	227.254	235.928	221.699	189.212	487	489	490	484	0.11825	0.122612	0.142415	0.14761	15.63	13.32	14.3	10.94	35.41	34.57	33.85	30.2	1.83	1.83	1.5	1.82	0.698443
DIOSFE	56.32	55.8875	56.9559	55.1333	18.6318	17.5476	18.5824	17.1453	412.999	426.86	467.196	418.673	115.781	105.598	98.3627	112.248	442	455	459	459	0.191778	0.207833	0.187797	0.207963	9.5	8.83	9.97	13.77	12.87	13.03	11.95	12.98	1.68	1.23	1.21	1.16	0.738483
DIOSVA	57.025	63.1176	62.3509	60.7667	157.123	136.784	99.4732	93.2256	388.671	454.443	444.606	449.574	114.278	101.599	102.978	90.4471	457	484	469	494	0.18619	0.179902	0.183152	0.200333	18.36	15.95	20.36	23.24	14	14.1	13.94	17.33	1.22	1.28	1.25	2.26	0.72566
DIOSWI	56.1143	60.5636	62.2	61.3167	47.0527	37.178	42.3279	29.1695	339.369	367.076	363.942	369.388	158.847	148.435	148.677	148.643	496	498	497	496	0.146349	0.157172	0.143802	0.144444	24.67	25.62	24.71	27.04	23.98	22.08	20.67	21.56	1.95	1.78	1.72	1.86	0.597164
DRYPHO	40.8143	44.025	41.8525	45.0353	38.2337	41.6274	45.5108	39.9712	441.56	435.921	437.127	488.933	126.728	123.646	120.189	104.274	432	413	436	435	0.14873	0.132407	0.140083	0.14049	25.11	20.2	23.52	17.73	14.66	13.39	13.87	14.36	2.97	2.85	3.07	2.31	0.758286
DYSOGR	46.8642	40.5029	45.9653	42.5039	200.49	177.089	153.057	138.152	339.217	293.797	314.956	282.719	165.99	173.164	179.766	199.619	506	486	512	501	0.144214	0.143238	0.138657	0.135294	19.06	25.42	25.35	22.84	20.69	19.1	24.88	26.28	2.76	3.5	3.82	4.01	0.628188
FERNAD	45.0094	46.0812	39.6694	42.2818	127.822	141.461	135.337	122.121	257.051	288.746	314.213	336.796	306.441	190.007	172.969	193.514	467	478	479	476	0.12625	0.188333	0.175782	0.168939	21.96	17.98	20.33	22.27	33.46	29.04	24.73	26.66	4.36	2.94	3.17	2.98	0.670021
GARCSP	58.6143	58.8741	61.2881	60.2217	66.9597	57.389	69.6409	62.065	416.36	491.264	448.31	449.352	105.474	95.7045	93.2153	100.111	495	506	505	499	0.193492	0.16716	0.205556	0.17087	13.22	11.07	12.72	9.18	11.59	11.72	12.18	11.69	1.18	1.11	1.61	2.26	0.829076
GARUPI	37.3043	46.0422	44.5102	43.6435	26.0677	21.3396	23.1304	34.4562	300.438	394.28	435.072	383.448	303.877	151.745	178.317	123.286	432	448	455	453	0.116377	0.15637	0.126803	0.175362	14.74	9.85	11.01	11	19.47	20.31	19.77	19.53	2.41	2.24	2.71	2.4	0.457024
GLUTOB	49.9333	47.7074	45.8121	48.58	82.0011	86.961	75.4007	66.0063	401.478	444.674	399.527	414.805	147.161	113.93	114.988	94.7353	446	438	456	455	0.128056	0.170123	0.175859	0.190889	7	7.46	8.49	6.46	11.19	10.79	11.42	12.11	1.69	2.31	1.94	1.5	0.648176
HARPCU	53.0783	52.6731	53.6386	49.1515	120.459	62.5209	59.9053	55.3001	365.243	405.8	412.511	424.182	216.291	207.876	200.484	196.869	461	464	459	464	0.087971	0.0933333	0.0933333	0.101716	25.47	26.37	19.98	25.72	19.08	22.45	22.94	22.33	2.7	2.73	2.44	2.96	0.632148
IRVIMA	42.8375	43.1815	43.1024	43.15	53.7455	58.7495	54.3277	39.7207	631.836	588.651	436.032	380.745	179.793	158.378	149.512	141.522	437	439	438	452	0.106875	0.12037	0.144921	0.134722	8.58	6.12	6.1	9.14	12.59	13.76	13.13	15.13	2.13	1.67	2.05	1.7	0.869174
KNEMGL	53.2556	53.6867	53.93	55.7778	75.7228	71.3326	48.408	58.4857	332.3	362.387	385.995	446.6	189.03	154.069	131.289	118.774	490	488	487	483	0.141111	0.147333	0.155667	0.145556	9.41	11.16	10.42	6.57	18.87	21.23	15.86	16.1	1.15	1.55	1.2	1.41	0.517626
LAGEBA	33.2667	40.2333	37.988	44.6133	31.3977	35.6396	32.8005	37.5513	359.549	334.923	296.78	353.412	310.814	226.649	248.149	203.323	453	491	461	448	0.0807407	0.136667	0.122533	0.14	12.04	8.83	9.72	8.24	16.72	24.63	16.9	15.03	2.16	1.32	2.15	1.65	0.589312
LAGETO	38.1875	39.5476	42.2167	43.2444	48.6892	33.7707	50.0327	41.6886	320.682	488.003	445.314	470.643	216.139	190.333	181.07	142.428	460	465	459	468	0.134722	0.145238	0.170833	0.195926	9.84	10.88	9.2	16.09	18.6	19.66	17.58	17.17	2.36	2.04	2.12	2.82	0.578636
LEPIRU	50.6326	49.5105	54.3568	50.8667	77.497	70.44	57.4833	59.5351	424.157	450.968	438.546	445.575	177.172	156.915	144.478	152.163	472	464	470	481	0.121087	0.140088	0.150644	0.132804	15.63	11.67	9.88	13.08	20.05	18.23	17.73	16.44	2.52	2.91	2.64	4.28	0.679065
LITHTH	45.6889	46.8091	46.5233	45.2546	83.3508	92.5041	93.2039	115.647	524.253	539.97	445.484	487.991	153.65	151.444	173.043	137.14	481	486	482	482	0.114815	0.116818	0.132222	0.118485	6.96	6.15	9.7	8.64	13.57	16.26	17.73	17.02	1.58	1.37	1.64	1.42	0.723232
MALLPH	42.8852	44.875	44.9963	45.2333	80.0285	97.1187	52.2924	63.109	498.939	516.921	481.224	440.768	185.968	159.649	153.317	154.902	460	459	462	463	0.150617	0.140278	0.137654	0.151667	10.31	10.3	12.6	10.67	19.95	19.67	22.11	23.82	2.43	2.58	3.05	2.32	0.673182
MANGQU	45.875	45.8167	49.5056	47.7667	175.31	166.897	161.031	157.785	459.871	455.751	510.295	436.644	119.357	109.094	104.431	94.629	426	437	444	440	0.121806	0.169167	0.150648	0.17537	4.97	5.92	8.82	6.17	9.8	12.01	12.55	11.08	0.74	1.24	1.06	0.97	0.561483
MEMEOV	52.4944	54.4185	57.9365	57.6708	30.4841	28.4594	27.8926	28.97	325.807	341.321	306.809	303.937	122.464	123.372	138.523	119.731	390	372	395	390	0.207778	0.19037	0.190688	0.234861	8.19	8.58	9.68	9.25	12.01	13.43	14.8	16.88	0.83	0.87	0.93	1.19	0.679605
MICRPA	35.9167	35.5519	40.1917	39.0167	63.1401	77.7475	67.2461	71.8148	408.661	361.72	435.408	392.904	264.183	246.618	221.314	246.502	458	456	454	456	0.121389	0.133951	0.11463	0.121482	13.46	15.1	20.27	18.72	23.16	25.63	26.47	25.92	3.19	2.6	1.99	2.69	0.654055
MITRTH	51.9148	53.4808	55.1422	53.8265	79.0661	86.428	107.121	104.717	429.33	417.116	407.048	426.635	168.997	155.431	145.286	145.884	427	437	434	431	0.144444	0.152411	0.15837	0.156176	16.85	14.82	17.05	19.1	19.46	21.31	22.04	20.72	2.07	1.69	2.01	2.31	0.74674
NEOLOB	42.9733	42.6222	44.8567	47.563	145.262	174.848	144.513	194.054	423.474	422.901	423.541	387.474	136.826	145.722	141.86	168.569	478	482	485	480	0.155889	0.145556	0.165556	0.149753	13.39	15.68	15.5	14.65	15.66	16.25	15.95	16.62	1.57	1.5	1.88	2.32	0.65011
PHOEPA	41.4667	41.0429	40.5021	40.8364	72.9724	60.7839	77.7848	68.1233	433.823	420.148	424.207	411.427	155.286	182.029	162.572	166.073	492	479	487	482	0.130185	0.11746	0.125903	0.119293	17.43	20.56	16.62	20.43	16.59	16.52	16.95	18.84	2.45	1.22	2.12	2.66	0.674029
PICRJA	52.0725	58.3167	56.4577	58.7903	34.8981	32.0794	31.221	28.7329	325.817	347.511	368.883	385.197	267.386	195.416	190.638	186.024	430	435	429	432	0.095	0.149028	0.145493	0.124595	17.1	16.46	15.51	18.25	20.79	21.91	21.44	22.54	4.1	4.33	4.78	5.39	0.536872
POLYVI	45.28	44.3208	45.2738	46.9133	121.644	110.274	108.07	73.7551	454.115	436.767	414.562	420.802	191.442	191.931	170.874	161.211	490	485	476	492	0.109889	0.119306	0.142222	0.130667	16.68	19.47	18.4	18.05	24.26	26.37	24.33	28.82	2.52	2.29	2.7	3.33	0.64238
PRUNAR	50.8778	54.4333	54.0867	51.5093	80.8553	60.0343	68.4016	61.4618	494.815	473.591	519.001	451.701	159.889	158.255	146.713	152.281	479	480	482	479	0.111111	0.12	0.102	0.107519	12.22	13.21	10.68	18.34	15.42	17.76	17.78	17.65	1.98	1.58	1.6	1.94	0.59893
PTERGR	50.6667	50.5044	52.1333	56.0833	235.711	130.126	119.234	199.124	460.512	513.666	464.368	451.819	109.16	119.697	128.713	111.664	487	469	486	491	0.17963	0.181449	0.165139	0.217222	7.72	5.03	9.78	13.28	15.35	13.78	17.53	20.42	1.96	2.12	2.04	3.1	0.551766
RADEIG	53.2405	49.0893	52.6598	52.9261	30.4727	24.8805	21.2756	20.7783	296.426	269.011	315.94	309.4	217.391	231.339	198.805	214.18	462	464	465	462	0.145873	0.152262	0.157835	0.134819	18.2	18.87	15.57	16.33	22.4	19.69	20.82	20.04	2.36	2.87	2.38	2.11	0.607482
SACCLI	49.9333	49.3636	47.56	52.5389	34.9599	36.2922	43.8635	41.8486	366.192	414.661	411.146	394.738	219.596	191.087	196.239	170.832	494	491	487	489	0.118333	0.106742	0.111333	0.132778	12.37	16	16.29	12.46	22.37	23.79	24.02	25.57	2.08	2.76	3.38	2.74	0.695361
SEMEAL	47.6111	52.3952	55.26	52.7	109.719	99.5113	106.798	95.5448	435.224	411.729	443.717	398.917	152.83	136.241	116.73	106.003	434	458	436	443	0.144321	0.147302	0.171444	0.202778	10.74	13.5	8.12	12.76	14.78	16.64	11.91	14.87	1.62	1.99	1.54	1.97	0.363389
SYZYCU	45.9515	47.6571	50.9095	53.3556	45.754	47.5665	52.5916	61.8431	360.034	389.856	362.899	390.247	125.945	113.279	111.973	87.2417	467	463	469	476	0.181212	0.199683	0.223651	0.226296	12.82	9.79	10.57	11.69	12.45	11.45	12.88	12.01	1.16	1.15	1.27	1.21	0.684371
SYZYME	64.0778	63.4259	64.4389	64.603	176.401	254.448	205.15	220.896	376.913	371.786	391.745	394.964	93.1083	89.277	91.6307	86.7556	432	436	427	431	0.193704	0.233951	0.194167	0.222525	11.41	10.2	10.34	9.37	10.88	10.36	10.76	10.41	1.79	1.42	1.46	2.01	0.686684
SYZYSY	52.7742	56.5259	55.9091	56.5698	23.7541	21.1448	23.8908	20.875	462.774	454.855	455.537	449.958	108.948	100.174	98.0007	97.683	452	444	437	442	0.162258	0.188642	0.167879	0.175969	6.96	7.71	7.7	10.28	10.27	11.06	11.49	10.9	0.99	1.19	1.93	1.78	0.741159
VITEPE	40.9192	40.148	37.3333	39.2621	48.8413	77.289	58.1983	54.8107	334.313	286.273	292.718	351.003	261.688	215.993	256.809	137.079	471	473	473	480	0.0996795	0.1416	0.115	0.169655	24.79	22.06	25.21	15.99	20.84	23.34	21.73	22.2	3.64	2.82	4.25	3.17	0.655557
XANTFL	49.1128	50.3111	50.7022	50.8941	49.4978	53.7645	43.0568	45.853	484.585	490.159	483.394	448.061	158.212	150.113	151.213	149.955	506	495	497	495	0.130213	0.136111	0.121159	0.13	12.19	13.28	12.3	12.32	22.87	22.48	20.39	22.25	1.04	1.16	1	1.09	0.751065
XYLOLO	54.05	61.6703	64.4333	68.8842	35.6553	33.73	37.2109	39.3516	361.03	408.483	394.93	384.416	143.92	118.865	87.6477	96.0403	444	442	445	440	0.171404	0.175045	0.256944	0.262983	14.07	11.53	16.03	10.28	13.3	13.83	20.34	13.92	1.1	1.08	3.45	1.13	0.611026
